# Supplementary material for: Molecular Analysis and Reclassification of NSD1 Gene Variants in a Cohort of Patients with Clinical Suspicion of Sotos Syndrome
Source: Genes (Basel). 2023 Jan 22;14(2):295. doi: 10.3390/genes14020295 (PMC9956575; doi:10.3390/genes14020295)
Supplement: Supplementary file 1 [file genes-14-00295-s001.zip]

Archive with 1 entries (1 files):
- genes-2134420-supplementary.pdf
